# Supplementary material for: Characterization of Potential Threats from Cyanobacterial Toxins in Lake Victoria Embayments and during Water Treatment
Source: Toxins (Basel). 2022 Sep 23;14(10):664. doi: 10.3390/toxins14100664 (PMC9607203; doi:10.3390/toxins14100664)
Supplement: Supplementary file 1 [file toxins-14-00664-s001.zip]

Archive with 1 entries (1 files):
- toxins-1853809-supplementary.pdf
